# Supplementary material for: The mitochondrial respiration signature of the bovine blastocyst reflects both environmental conditions of development as well as embryo quality
Source: Sci Rep. 2023 Nov 8;13:19408. doi: 10.1038/s41598-023-45691-2 (PMC10632430; doi:10.1038/s41598-023-45691-2)
Supplement: Supplementary file 3 — Supplementary Information. [file 41598_2023_45691_MOESM3_ESM.xlsx]

## Sheet:  data_raw
Kurzella et al.	data
description:
experimental groups: VIVO (n=4 wells) vs. VITRO-HIGH (n=4 wells) vs. VITRO-LOW (n=6 wells).
each well (B-G) contains a pool of 7 expanded blastocysts, in total we measured 32 VIVO, 32 VITRO-HIGH and 48 VITRO-LOW expanded blastocysts
each experiment consists of the following measurement type: a baseline measurement and three injections of oligomycin, FCCP and Rotenone/Antimycin A
baseline measurements contains 15 measurement cycles , 5 measurement cycles after Oligomycin injection, 5 measurement cycles after FCCP injection and 5 cycles after Rotenone/Antimycin A (R_AA) injection
OCR = oxygen consumption rate in pmol/min/embryo
ECAR= extracellular acidification rate in mpH/min/embryo
OCR_Volkor = oxygen consumption in pmol/min/embryo corrected to reduced well volume (factor: 6.425)
ECAR_Volkor= extracellular acidification in mpH/min/embryo corrected to reduced well volume (factor: 6.425)
experiment	experimental group	well	measurement type	measurement cycle	OCR	ECAR	OCR_Volkor	ECAR_Volkor
1	VIVO	B	Baseline	6	5.6454	1.09634	0.878661	0.170637
1	VIVO	B	Baseline	7	5.66743	1.07971	0.88209	0.168048
1	VIVO	B	Baseline	8	5.52618	1.06163	0.860106	0.165233
1	VIVO	B	Baseline	9	5.52459	1.04361	0.859859	0.16243
1	VIVO	B	Baseline	10	5.19182	1.0602	0.808065	0.165012
1	VIVO	B	Baseline	11	5.09429	1.14873	0.792886	0.178791
1	VIVO	B	Baseline	12	4.95501	1.18795	0.771208	0.184894
1	VIVO	B	Baseline	13	4.94556	1.27998	0.769737	0.199218
1	VIVO	B	Baseline	14	4.83057	1.24073	0.75184	0.193109
1	VIVO	B	Baseline	15	4.71776	1.26379	0.734281	0.196698
1	VIVO	B	Baseline	16	4.7531	1.25269	0.739782	0.194971
1	VIVO	B	Baseline	17	4.73213	1.30721	0.736518	0.203457
1	VIVO	B	Baseline	18	4.74803	1.41314	0.738993	0.219945
1	VIVO	B	Baseline	19	4.80135	1.3999	0.747292	0.217884
1	VIVO	B	Baseline	20	4.94274	1.2099	0.769299	0.188311
1	VITRO-HIGH	C	Baseline	6	4.18741	1.26537	0.651737	0.196944
1	VITRO-HIGH	C	Baseline	7	4.25673	1.23229	0.662526	0.191796
1	VITRO-HIGH	C	Baseline	8	4.09736	1.27157	0.637722	0.19791
1	VITRO-HIGH	C	Baseline	9	4.03581	1.32457	0.628142	0.206159
1	VITRO-HIGH	C	Baseline	10	3.98485	1.2603	0.62021	0.196156
1	VITRO-HIGH	C	Baseline	11	3.90919	1.34085	0.608434	0.208693
1	VITRO-HIGH	C	Baseline	12	4.16687	1.32054	0.64854	0.205531
1	VITRO-HIGH	C	Baseline	13	4.57827	1.03023	0.712571	0.160347
1	VITRO-HIGH	C	Baseline	14	4.77539	1.11612	0.743252	0.173716
1	VITRO-HIGH	C	Baseline	15	4.34758	1.247	0.676667	0.194086
1	VITRO-HIGH	C	Baseline	16	4.27079	1.27443	0.664714	0.198356
1	VITRO-HIGH	C	Baseline	17	4.43552	1.0999	0.690353	0.171191
1	VITRO-HIGH	C	Baseline	18	4.35915	1.28854	0.678467	0.20055
1	VITRO-HIGH	C	Baseline	19	4.67783	1.35991	0.728067	0.21166
1	VITRO-HIGH	C	Baseline	20	4.52139	1.62809	0.703718	0.253399
1	VIVO	D	Baseline	6	5.6653	1.11289	0.881759	0.173213
1	VIVO	D	Baseline	7	5.67036	1.11945	0.882546	0.174234
1	VIVO	D	Baseline	8	5.62573	1.16826	0.8756	0.18183
1	VIVO	D	Baseline	9	5.60086	1.21984	0.87173	0.189858
1	VIVO	D	Baseline	10	5.60835	1.17382	0.872895	0.182696
1	VIVO	D	Baseline	11	5.53999	1.25061	0.862256	0.194647
1	VIVO	D	Baseline	12	5.67314	1.24291	0.88298	0.193448
1	VIVO	D	Baseline	13	5.61907	1.25254	0.874564	0.194948
1	VIVO	D	Baseline	14	5.46053	1.24344	0.849887	0.193531
1	VIVO	D	Baseline	15	5.34146	1.3109	0.831356	0.204031
1	VIVO	D	Baseline	16	5.3292	1.29746	0.829448	0.201939
1	VIVO	D	Baseline	17	5.38164	1.24967	0.837609	0.194501
1	VIVO	D	Baseline	18	5.41644	1.16083	0.843025	0.180674
1	VIVO	D	Baseline	19	5.44562	1.23973	0.847567	0.192955
1	VIVO	D	Baseline	20	5.53083	1.3396	0.860829	0.208498
1	VITRO-HIGH	E	Baseline	6	4.80261	0.984045	0.747488	0.153159
1	VITRO-HIGH	E	Baseline	7	4.59218	1.00106	0.714736	0.155807
1	VITRO-HIGH	E	Baseline	8	4.137	1.037	0.643892	0.161401
1	VITRO-HIGH	E	Baseline	9	4.1671	1.06904	0.648576	0.166388
1	VITRO-HIGH	E	Baseline	10	4.29746	0.899726	0.668865	0.140035
1	VITRO-HIGH	E	Baseline	11	4.39129	1.00595	0.68347	0.156569
1	VITRO-HIGH	E	Baseline	12	4.4	0.952132	0.684825	0.148192
1	VITRO-HIGH	E	Baseline	13	4.57202	1.08822	0.711598	0.169373
1	VITRO-HIGH	E	Baseline	14	4.74599	1.05215	0.738675	0.163759
1	VITRO-HIGH	E	Baseline	15	4.72861	1.04861	0.73597	0.163208
1	VITRO-HIGH	E	Baseline	16	4.93515	0.987633	0.768117	0.153717
1	VITRO-HIGH	E	Baseline	17	5.148	0.973901	0.801245	0.15158
1	VITRO-HIGH	E	Baseline	18	5.32132	0.898229	0.828221	0.139802
1	VITRO-HIGH	E	Baseline	19	5.3021	0.879823	0.82523	0.136937
1	VITRO-HIGH	E	Baseline	20	5.25165	0.917389	0.817378	0.142784
1	VIVO	F	Baseline	6	4.7127	1.30777	0.733495	0.203544
1	VIVO	F	Baseline	7	4.78019	1.36553	0.743998	0.212533
1	VIVO	F	Baseline	8	4.82498	1.33554	0.75097	0.207866
1	VIVO	F	Baseline	9	4.88213	1.38576	0.759865	0.215683
1	VIVO	F	Baseline	10	4.99977	1.34766	0.778175	0.209752
1	VIVO	F	Baseline	11	4.98035	1.40773	0.775151	0.219101
1	VIVO	F	Baseline	12	5.20328	1.28353	0.809848	0.199772
1	VIVO	F	Baseline	13	5.1716	1.438	0.804918	0.223813
1	VIVO	F	Baseline	14	5.29432	1.42045	0.824018	0.221081
1	VIVO	F	Baseline	15	5.19607	1.37999	0.808726	0.214784
1	VIVO	F	Baseline	16	5.40637	1.34124	0.841458	0.208753
1	VIVO	F	Baseline	17	5.54477	1.34904	0.863	0.209968
1	VIVO	F	Baseline	18	5.73703	1.30559	0.892922	0.203205
1	VIVO	F	Baseline	19	5.82584	1.30288	0.906746	0.202783
1	VIVO	F	Baseline	20	5.97721	1.3638	0.930305	0.212264
1	VITRO-HIGH	G	Baseline	6	3.03398	0.864374	0.472215	0.134533
1	VITRO-HIGH	G	Baseline	7	2.9337	0.827091	0.456607	0.12873
1	VITRO-HIGH	G	Baseline	8	2.94679	0.86513	0.458644	0.134651
1	VITRO-HIGH	G	Baseline	9	2.97685	0.901129	0.463324	0.140254
1	VITRO-HIGH	G	Baseline	10	2.94556	0.885852	0.458454	0.137876
1	VITRO-HIGH	G	Baseline	11	2.94709	0.943404	0.458691	0.146833
1	VITRO-HIGH	G	Baseline	12	2.9811	0.918237	0.463985	0.142916
1	VITRO-HIGH	G	Baseline	13	3.11239	0.949305	0.484418	0.147752
1	VITRO-HIGH	G	Baseline	14	3.18276	0.935049	0.495371	0.145533
1	VITRO-HIGH	G	Baseline	15	3.05984	0.962043	0.47624	0.149734
1	VITRO-HIGH	G	Baseline	16	3.10722	0.973119	0.483615	0.151458
1	VITRO-HIGH	G	Baseline	17	3.25042	1.03901	0.505901	0.161713
1	VITRO-HIGH	G	Baseline	18	3.29025	1.07135	0.512101	0.166747
1	VITRO-HIGH	G	Baseline	19	3.38152	1.03443	0.526307	0.161001
1	VITRO-HIGH	G	Baseline	20	3.40372	1.07597	0.529763	0.167467
2	VIVO	B	Baseline	6	5.31666	0.595023	0.827496	0.0926106
2	VIVO	B	Baseline	7	5.01762	1.25564	0.780953	0.195431
2	VIVO	B	Baseline	8	5.0187	1.06945	0.78112	0.166452
2	VIVO	B	Baseline	9	5.08388	1.05776	0.791266	0.164633
2	VIVO	B	Baseline	10	5.20878	0.74852	0.810705	0.116501
2	VIVO	B	Baseline	11	5.35194	0.714161	0.832987	0.111154
2	VIVO	B	Baseline	12	5.35114	0.658569	0.832863	0.102501
2	VIVO	B	Baseline	13	5.34556	0.581304	0.831994	0.0904753
2	VIVO	B	Baseline	14	4.87804	0.967141	0.759228	0.150528
2	VIVO	B	Baseline	15	4.67754	1.29963	0.728022	0.202277
2	VIVO	B	Baseline	16	5.0544	0.778249	0.786676	0.121128
2	VIVO	B	Baseline	17	4.91751	1.11445	0.765372	0.173455
2	VIVO	B	Baseline	18	5.35131	0.534136	0.832889	0.083134
2	VIVO	B	Baseline	19	5.10098	0.973138	0.793927	0.151461
2	VIVO	B	Baseline	20	4.86544	1.11792	0.757267	0.173996
2	VITRO-HIGH	C	Baseline	6	3.55728	1.20704	0.553662	0.187867
2	VITRO-HIGH	C	Baseline	7	3.47296	1.48825	0.540538	0.231635
2	VITRO-HIGH	C	Baseline	8	3.57597	1.70936	0.556572	0.266048
2	VITRO-HIGH	C	Baseline	9	3.6614	1.48755	0.569868	0.231526
2	VITRO-HIGH	C	Baseline	10	3.83032	1.48247	0.596159	0.230734
2	VITRO-HIGH	C	Baseline	11	3.75936	1.53382	0.585114	0.238726
2	VITRO-HIGH	C	Baseline	12	3.76288	1.6225	0.585663	0.252529
2	VITRO-HIGH	C	Baseline	13	3.74285	1.65972	0.582545	0.258322
2	VITRO-HIGH	C	Baseline	14	3.76034	1.65691	0.585267	0.257885
2	VITRO-HIGH	C	Baseline	15	3.73223	1.74151	0.580892	0.271053
2	VITRO-HIGH	C	Baseline	16	3.71817	1.73896	0.578704	0.270656
2	VITRO-HIGH	C	Baseline	17	3.68266	1.77443	0.573177	0.276175
2	VITRO-HIGH	C	Baseline	18	3.65792	1.7871	0.569326	0.278149
2	VITRO-HIGH	C	Baseline	19	3.7099	1.84383	0.577417	0.286978
2	VITRO-HIGH	C	Baseline	20	3.53907	1.897	0.550827	0.295252
3	VITRO-LOW	B	Baseline	6	3.49077	0.794625	0.54331	0.123677
3	VITRO-LOW	B	Baseline	7	3.40982	0.850251	0.530711	0.132335
3	VITRO-LOW	B	Baseline	8	3.57667	0.861419	0.556681	0.134073
3	VITRO-LOW	B	Baseline	9	3.41326	0.924911	0.531246	0.143955
3	VITRO-LOW	B	Baseline	10	3.50045	0.945237	0.544817	0.147119
3	VITRO-LOW	B	Baseline	11	3.54261	0.9841	0.55138	0.153167
3	VITRO-LOW	B	Baseline	12	3.56829	0.958561	0.555375	0.149192
3	VITRO-LOW	B	Baseline	13	3.55349	1.0262	0.553072	0.15972
3	VITRO-LOW	B	Baseline	14	3.56553	1.03749	0.554947	0.161477
3	VITRO-LOW	B	Baseline	15	3.52465	1.077	0.548583	0.167626
3	VITRO-LOW	B	Baseline	16	3.75784	1.07904	0.584878	0.167944
3	VITRO-LOW	B	Baseline	17	3.69899	1.09436	0.575718	0.170328
3	VITRO-LOW	B	Baseline	18	3.61277	1.1115	0.562298	0.172997
3	VITRO-LOW	B	Baseline	19	3.62877	1.11924	0.564789	0.174201
3	VITRO-LOW	B	Baseline	20	3.75949	1.1633	0.585135	0.181059
3	VITRO-LOW	C	Baseline	6	3.87233	1.08548	0.602697	0.168947
3	VITRO-LOW	C	Baseline	7	3.88258	1.1355	0.604293	0.176732
3	VITRO-LOW	C	Baseline	8	3.92939	1.12399	0.611578	0.174941
3	VITRO-LOW	C	Baseline	9	3.82233	1.18945	0.594915	0.185128
3	VITRO-LOW	C	Baseline	10	4.06581	1.21987	0.632811	0.189864
3	VITRO-LOW	C	Baseline	11	3.9475	1.21009	0.614397	0.18834
3	VITRO-LOW	C	Baseline	12	4.03939	1.12584	0.628698	0.175229
3	VITRO-LOW	C	Baseline	13	3.91839	1.15066	0.609867	0.179092
3	VITRO-LOW	C	Baseline	14	3.98909	1.12892	0.62087	0.175707
3	VITRO-LOW	C	Baseline	15	4.09977	1.16705	0.638096	0.181642
3	VITRO-LOW	C	Baseline	16	4.06742	1.20472	0.633061	0.187504
3	VITRO-LOW	C	Baseline	17	4.10629	1.266	0.639112	0.197042
3	VITRO-LOW	C	Baseline	18	4.16413	1.19648	0.648114	0.186223
3	VITRO-LOW	C	Baseline	19	4.19062	1.31464	0.652236	0.204612
3	VITRO-LOW	C	Baseline	20	4.26754	1.2107	0.664208	0.188436
3	VITRO-LOW	D	Baseline	6	3.33912	0.340396	0.519708	0.0529799
3	VITRO-LOW	D	Baseline	7	3.27754	0.260073	0.510123	0.0404783
3	VITRO-LOW	D	Baseline	8	3.23469	0.284594	0.503454	0.0442948
3	VITRO-LOW	D	Baseline	9	3.23521	0.32593	0.503535	0.0507284
3	VITRO-LOW	D	Baseline	10	3.29636	0.374959	0.513052	0.0583594
3	VITRO-LOW	D	Baseline	11	3.23997	0.339	0.504276	0.0527626
3	VITRO-LOW	D	Baseline	12	3.38914	0.343828	0.527493	0.0535142
3	VITRO-LOW	D	Baseline	13	3.37495	0.386092	0.525284	0.0600921
3	VITRO-LOW	D	Baseline	14	3.39932	0.3957	0.529077	0.0615875
3	VITRO-LOW	D	Baseline	15	3.37376	0.405616	0.525099	0.0631308
3	VITRO-LOW	D	Baseline	16	3.50107	0.357906	0.544914	0.0557052
3	VITRO-LOW	D	Baseline	17	3.5237	0.294768	0.548435	0.0458783
3	VITRO-LOW	D	Baseline	18	3.59395	0.243931	0.55937	0.0379659
3	VITRO-LOW	D	Baseline	19	3.59311	0.23684	0.559239	0.0368622
3	VITRO-LOW	D	Baseline	20	3.57662	0.324499	0.556672	0.0505058
3	VITRO-LOW	E	Baseline	6	2.93118	0.746573	0.456214	0.116198
3	VITRO-LOW	E	Baseline	7	3.16761	0.801352	0.493013	0.124724
3	VITRO-LOW	E	Baseline	8	3.1261	0.822639	0.486552	0.128037
3	VITRO-LOW	E	Baseline	9	3.28006	0.859542	0.510515	0.133781
3	VITRO-LOW	E	Baseline	10	3.27613	0.883679	0.509903	0.137538
3	VITRO-LOW	E	Baseline	11	3.09964	0.885984	0.482435	0.137896
3	VITRO-LOW	E	Baseline	12	3.1482	0.919773	0.489992	0.143155
3	VITRO-LOW	E	Baseline	13	3.06749	0.910165	0.477431	0.14166
3	VITRO-LOW	E	Baseline	14	3.04888	0.924871	0.474534	0.143949
3	VITRO-LOW	E	Baseline	15	3.08665	0.97708	0.480413	0.152075
3	VITRO-LOW	E	Baseline	16	3.13621	0.956498	0.488126	0.148871
3	VITRO-LOW	E	Baseline	17	3.17594	1.03445	0.49431	0.161003
3	VITRO-LOW	E	Baseline	18	3.25955	1.01597	0.507323	0.158127
3	VITRO-LOW	E	Baseline	19	3.22094	0.97645	0.501314	0.151977
3	VITRO-LOW	E	Baseline	20	3.23357	1.04021	0.503279	0.161901
3	VITRO-LOW	F	Baseline	6	4.24738	1.68942	0.661071	0.262945
3	VITRO-LOW	F	Baseline	7	4.25449	1.70156	0.662177	0.264834
3	VITRO-LOW	F	Baseline	8	4.28777	1.71658	0.667358	0.267171
3	VITRO-LOW	F	Baseline	9	4.35031	1.75391	0.67709	0.272981
3	VITRO-LOW	F	Baseline	10	4.45168	1.74156	0.692869	0.27106
3	VITRO-LOW	F	Baseline	11	4.40159	1.73827	0.685072	0.270548
3	VITRO-LOW	F	Baseline	12	4.44573	1.72487	0.691942	0.268462
3	VITRO-LOW	F	Baseline	13	4.36395	1.76959	0.679215	0.275423
3	VITRO-LOW	F	Baseline	14	4.41409	1.7473	0.687017	0.271953
3	VITRO-LOW	F	Baseline	15	4.4338	1.80368	0.690085	0.280729
3	VITRO-LOW	F	Baseline	16	3.93804	1.86716	0.612924	0.290608
3	VITRO-LOW	F	Baseline	17	4.10619	1.95811	0.639096	0.304764
3	VITRO-LOW	F	Baseline	18	4.27562	1.91615	0.665466	0.298233
3	VITRO-LOW	F	Baseline	19	4.23233	1.9544	0.658729	0.304186
3	VITRO-LOW	F	Baseline	20	4.31799	1.94356	0.67206	0.3025
3	VITRO-LOW	G	Baseline	6	3.92697	0.809863	0.611201	0.126049
3	VITRO-LOW	G	Baseline	7	3.9387	0.845145	0.613026	0.13154
3	VITRO-LOW	G	Baseline	8	3.99158	0.811004	0.621258	0.126226
3	VITRO-LOW	G	Baseline	9	3.90229	0.890294	0.60736	0.138567
3	VITRO-LOW	G	Baseline	10	4.00814	0.908518	0.623835	0.141404
3	VITRO-LOW	G	Baseline	11	4.01348	0.902081	0.624666	0.140402
3	VITRO-LOW	G	Baseline	12	3.92148	0.911204	0.610348	0.141822
3	VITRO-LOW	G	Baseline	13	4.03128	0.954141	0.627437	0.148504
3	VITRO-LOW	G	Baseline	14	4.06477	0.918334	0.632649	0.142931
3	VITRO-LOW	G	Baseline	15	4.03832	0.925844	0.628532	0.1441
3	VITRO-LOW	G	Baseline	16	4.09772	0.947196	0.637777	0.147424
3	VITRO-LOW	G	Baseline	17	4.10645	0.961509	0.639136	0.149651
3	VITRO-LOW	G	Baseline	18	4.08928	0.991479	0.636464	0.154316
3	VITRO-LOW	G	Baseline	19	4.0087	0.992878	0.623922	0.154533
3	VITRO-LOW	G	Baseline	20	4.09764	0.976186	0.637765	0.151936
1	VIVO	B	Oligomycin	21	3.16981	1.11991	0.493355	0.174305
1	VIVO	B	Oligomycin	22	2.12122	1.71782	0.330151	0.267365
1	VIVO	B	Oligomycin	23	1.81763	1.97477	0.2829	0.307357
1	VIVO	B	Oligomycin	24	1.8227	2.39637	0.283689	0.372977
1	VIVO	B	Oligomycin	25	1.81777	2.38529	0.282921	0.371251
1	VIVO	B	FCCP	26	16.1769	3.4375	2.51781	0.535019
1	VIVO	B	FCCP	27	15.6141	3.88098	2.43021	0.604043
1	VIVO	B	FCCP	28	14.7962	3.73493	2.30291	0.581312
1	VIVO	B	FCCP	29	12.8836	3.52937	2.00522	0.549318
1	VIVO	B	FCCP	30	11.9131	3.55144	1.85417	0.552754
1	VIVO	B	R_AA	31	3.41651	2.81726	0.531752	0.438485
1	VIVO	B	R_AA	32	1.16758	2.20296	0.181725	0.342874
1	VIVO	B	R_AA	33	1.26166	2.09487	0.196368	0.326049
1	VIVO	B	R_AA	34	1.31152	2.15689	0.204128	0.335703
1	VIVO	B	R_AA	35	1.33776	2.2186	0.208212	0.345307
1	VITRO-HIGH	C	Oligomycin	21	2.55735	1.39454	0.398031	0.217049
1	VITRO-HIGH	C	Oligomycin	22	1.5881	1.60882	0.247174	0.2504
1	VITRO-HIGH	C	Oligomycin	23	1.38885	1.66092	0.216163	0.258509
1	VITRO-HIGH	C	Oligomycin	24	1.32463	1.61464	0.206168	0.251306
1	VITRO-HIGH	C	Oligomycin	25	1.39014	2.10482	0.216364	0.327598
1	VITRO-HIGH	C	FCCP	26	11.1594	3.66834	1.73687	0.570947
1	VITRO-HIGH	C	FCCP	27	10.7468	3.96701	1.67266	0.617433
1	VITRO-HIGH	C	FCCP	28	9.6977	4.10705	1.50937	0.63923
1	VITRO-HIGH	C	FCCP	29	8.60699	3.96225	1.33961	0.616692
1	VITRO-HIGH	C	FCCP	30	8.00529	3.82562	1.24596	0.595427
1	VITRO-HIGH	C	R_AA	31	2.97531	2.4445	0.463084	0.380467
1	VITRO-HIGH	C	R_AA	32	0.751754	2.09889	0.117005	0.326676
1	VITRO-HIGH	C	R_AA	33	0.593405	2.04206	0.0923588	0.317831
1	VITRO-HIGH	C	R_AA	34	0.761856	1.98959	0.118577	0.309664
1	VITRO-HIGH	C	R_AA	35	0.727945	1.94416	0.113299	0.302593
1	VIVO	D	Oligomycin	21	4.22552	1.11116	0.657668	0.172943
1	VIVO	D	Oligomycin	22	3.08223	1.52907	0.479725	0.237987
1	VIVO	D	Oligomycin	23	2.59601	1.85962	0.404048	0.289435
1	VIVO	D	Oligomycin	24	2.39742	2.24302	0.373139	0.349108
1	VIVO	D	Oligomycin	25	2.27972	2.46085	0.35482	0.383012
1	VIVO	D	FCCP	26	9.79473	2.95551	1.52447	0.460002
1	VIVO	D	FCCP	27	11.2311	3.43322	1.74803	0.534354
1	VIVO	D	FCCP	28	11.0025	3.64661	1.71245	0.567566
1	VIVO	D	FCCP	29	10.0164	3.59169	1.55897	0.559018
1	VIVO	D	FCCP	30	9.19057	3.57502	1.43044	0.556424
1	VIVO	D	R_AA	31	5.9859	3.13935	0.931657	0.488614
1	VIVO	D	R_AA	32	2.56036	2.89353	0.3985	0.450354
1	VIVO	D	R_AA	33	1.52079	2.55404	0.236698	0.397516
1	VIVO	D	R_AA	34	1.30459	2.47158	0.203049	0.384682
1	VIVO	D	R_AA	35	1.30311	2.43897	0.202819	0.379606
1	VITRO-HIGH	E	Oligomycin	21	3.40002	1.06947	0.529187	0.166454
1	VITRO-HIGH	E	Oligomycin	22	2.56853	1.00074	0.399771	0.155757
1	VITRO-HIGH	E	Oligomycin	23	2.23363	1.26952	0.347646	0.197591
1	VITRO-HIGH	E	Oligomycin	24	2.07012	1.49529	0.322198	0.23273
1	VITRO-HIGH	E	Oligomycin	25	2.17686	1.61894	0.338811	0.251976
1	VITRO-HIGH	E	FCCP	26	15.2064	2.22243	2.36675	0.345904
1	VITRO-HIGH	E	FCCP	27	14.5595	2.94669	2.26607	0.458628
1	VITRO-HIGH	E	FCCP	28	14.1164	3.31194	2.1971	0.515478
1	VITRO-HIGH	E	FCCP	29	13.2093	3.33788	2.05592	0.519515
1	VITRO-HIGH	E	FCCP	30	12.8395	3.25354	1.99837	0.506388
1	VITRO-HIGH	E	R_AA	31	0.80361	2.38189	0.125075	0.370722
1	VITRO-HIGH	E	R_AA	32	0.112232	2.20332	0.017468	0.342929
1	VITRO-HIGH	E	R_AA	33	0.562093	2.07223	0.0874853	0.322525
1	VITRO-HIGH	E	R_AA	34	1.11749	2.094	0.173929	0.325914
1	VITRO-HIGH	E	R_AA	35	1.21388	2.10058	0.18893	0.326939
1	VIVO	F	Oligomycin	21	4.42479	1.28852	0.688683	0.200548
1	VIVO	F	Oligomycin	22	3.06558	1.53203	0.477133	0.238449
1	VIVO	F	Oligomycin	23	2.56094	1.70082	0.39859	0.26472
1	VIVO	F	Oligomycin	24	2.45612	2.04576	0.382275	0.318406
1	VIVO	F	Oligomycin	25	2.33265	2.25823	0.363058	0.351475
1	VIVO	F	FCCP	26	18.9874	2.75824	2.95524	0.429298
1	VIVO	F	FCCP	27	20.2669	3.78277	3.15439	0.588757
1	VIVO	F	FCCP	28	18.6546	3.98437	2.90343	0.620136
1	VIVO	F	FCCP	29	16.5105	3.96911	2.56973	0.61776
1	VIVO	F	FCCP	30	14.9494	3.92411	2.32676	0.610756
1	VIVO	F	R_AA	31	1.47208	4.52148	0.229118	0.703733
1	VIVO	F	R_AA	32	-0.0884743	3.46982	-0.0137703	0.54005
1	VIVO	F	R_AA	33	0.528948	3.25224	0.0823266	0.506186
1	VIVO	F	R_AA	34	1.18638	3.18849	0.184651	0.496263
1	VIVO	F	R_AA	35	1.35282	3.05747	0.210555	0.475871
1	VITRO-HIGH	G	Oligomycin	21	2.89285	0.763594	0.450249	0.118847
1	VITRO-HIGH	G	Oligomycin	22	2.07211	1.00707	0.322507	0.156743
1	VITRO-HIGH	G	Oligomycin	23	1.72772	1.05642	0.268905	0.164424
1	VITRO-HIGH	G	Oligomycin	24	1.43778	1.20006	0.22378	0.18678
1	VITRO-HIGH	G	Oligomycin	25	1.24966	1.26223	0.1945	0.196457
1	VITRO-HIGH	G	FCCP	26	5.66336	1.42493	0.881456	0.221779
1	VITRO-HIGH	G	FCCP	27	7.1738	1.92142	1.11654	0.299053
1	VITRO-HIGH	G	FCCP	28	7.27825	2.18344	1.1328	0.339836
1	VITRO-HIGH	G	FCCP	29	7.01871	2.15287	1.09241	0.335077
1	VITRO-HIGH	G	FCCP	30	6.98644	2.201	1.08738	0.342567
1	VITRO-HIGH	G	R_AA	31	2.25234	1.97645	0.350559	0.307618
1	VITRO-HIGH	G	R_AA	32	0.0188938	1.62157	0.00294066	0.252385
1	VITRO-HIGH	G	R_AA	33	0.119524	1.51724	0.018603	0.236146
1	VITRO-HIGH	G	R_AA	34	0.23752	1.5103	0.0369681	0.235066
1	VITRO-HIGH	G	R_AA	35	0.367667	1.51404	0.0572244	0.235648
2	VIVO	B	Oligomycin	21	3.0988	1.18177	0.482303	0.183933
2	VIVO	B	Oligomycin	22	2.45841	1.18364	0.382632	0.184224
2	VIVO	B	Oligomycin	23	2.051	1.81881	0.319222	0.283084
2	VIVO	B	Oligomycin	24	2.08196	1.54091	0.32404	0.239831
2	VIVO	B	Oligomycin	25	1.96287	1.46157	0.305505	0.227481
2	VIVO	B	FCCP	26	13.3206	4.21822	2.07324	0.656532
2	VIVO	B	FCCP	27	14.6635	3.4107	2.28226	0.530848
2	VIVO	B	FCCP	28	14.5962	3.21452	2.27179	0.500314
2	VIVO	B	FCCP	29	12.764	2.39909	1.98662	0.3734
2	VIVO	B	FCCP	30	12.4976	3.45063	1.94516	0.537063
2	VIVO	B	R_AA	31	3.10591	2.26188	0.483409	0.352043
2	VIVO	B	R_AA	32	0.776224	2.33279	0.120813	0.36308
2	VIVO	B	R_AA	33	1.09737	1.36484	0.170797	0.212426
2	VIVO	B	R_AA	34	1.35764	1.43359	0.211306	0.223127
2	VIVO	B	R_AA	35	1.55714	1.3442	0.242356	0.209213
2	VITRO-HIGH	C	Oligomycin	21	2.68035	1.91007	0.417174	0.297288
2	VITRO-HIGH	C	Oligomycin	22	2.05436	1.97659	0.319744	0.307641
2	VITRO-HIGH	C	Oligomycin	23	1.70155	2.09383	0.264832	0.325888
2	VITRO-HIGH	C	Oligomycin	24	1.75591	2.07478	0.273293	0.322922
2	VITRO-HIGH	C	Oligomycin	25	1.72838	2.25894	0.269008	0.351585
2	VITRO-HIGH	C	FCCP	26	10.305	3.31452	1.60389	0.515879
2	VITRO-HIGH	C	FCCP	27	11.1856	3.862	1.74096	0.60109
2	VITRO-HIGH	C	FCCP	28	11.1886	3.69259	1.74142	0.574722
2	VITRO-HIGH	C	FCCP	29	11.1619	2.98367	1.73727	0.464385
2	VITRO-HIGH	C	FCCP	30	10.2731	3.6093	1.59892	0.561759
2	VITRO-HIGH	C	R_AA	31	1.67697	2.5216	0.261006	0.392467
2	VITRO-HIGH	C	R_AA	32	0.336134	2.00965	0.0523165	0.312785
2	VITRO-HIGH	C	R_AA	33	0.731942	2.04031	0.113921	0.317558
2	VITRO-HIGH	C	R_AA	34	0.960157	2.10179	0.149441	0.327126
2	VITRO-HIGH	C	R_AA	35	1.07196	2.12915	0.166842	0.331385
3	VITRO-LOW	B	Oligomycin	21	3.18922	1.11322	0.496376	0.173264
3	VITRO-LOW	B	Oligomycin	22	2.24241	1.132	0.349013	0.176187
3	VITRO-LOW	B	Oligomycin	23	1.64281	1.04043	0.255691	0.161935
3	VITRO-LOW	B	Oligomycin	24	1.33408	1.04088	0.20764	0.162004
3	VITRO-LOW	B	Oligomycin	25	1.22817	1.16071	0.191154	0.180655
3	VITRO-LOW	B	FCCP	26	8.3417	1.82763	1.29832	0.284455
3	VITRO-LOW	B	FCCP	27	8.0481	2.45735	1.25262	0.382467
3	VITRO-LOW	B	FCCP	28	7.79582	2.62905	1.21336	0.409191
3	VITRO-LOW	B	FCCP	29	7.41163	2.71711	1.15356	0.422896
3	VITRO-LOW	B	FCCP	30	7.13566	2.77605	1.11061	0.432069
3	VITRO-LOW	B	R_AA	31	1.29066	2.49517	0.20088	0.388354
3	VITRO-LOW	B	R_AA	32	0.143093	1.79926	0.0222713	0.28004
3	VITRO-LOW	B	R_AA	33	0.276807	1.76813	0.0430828	0.275196
3	VITRO-LOW	B	R_AA	34	0.468187	1.83945	0.0728696	0.286295
3	VITRO-LOW	B	R_AA	35	0.55481	1.85668	0.0863518	0.288977
3	VITRO-LOW	C	Oligomycin	21	3.75591	1.1707	0.584578	0.18221
3	VITRO-LOW	C	Oligomycin	22	2.64424	1.25084	0.411555	0.194683
3	VITRO-LOW	C	Oligomycin	23	2.12797	1.1453	0.331201	0.178256
3	VITRO-LOW	C	Oligomycin	24	1.62312	1.12349	0.252626	0.174863
3	VITRO-LOW	C	Oligomycin	25	1.49673	1.12888	0.232953	0.175702
3	VITRO-LOW	C	FCCP	26	7.16213	1.60687	1.11473	0.250096
3	VITRO-LOW	C	FCCP	27	8.09416	2.29561	1.25979	0.357293
3	VITRO-LOW	C	FCCP	28	7.79596	2.58011	1.21338	0.401574
3	VITRO-LOW	C	FCCP	29	7.16415	2.55936	1.11504	0.398345
3	VITRO-LOW	C	FCCP	30	6.64177	2.63823	1.03374	0.410619
3	VITRO-LOW	C	R_AA	31	2.18117	2.16152	0.339481	0.336423
3	VITRO-LOW	C	R_AA	32	0.482536	1.81414	0.0751028	0.282357
3	VITRO-LOW	C	R_AA	33	0.552028	1.73683	0.0859187	0.270323
3	VITRO-LOW	C	R_AA	34	0.713797	1.73633	0.111097	0.270247
3	VITRO-LOW	C	R_AA	35	0.74083	1.73952	0.115304	0.270743
3	VITRO-LOW	D	Oligomycin	21	2.82405	0.328614	0.439541	0.0511461
3	VITRO-LOW	D	Oligomycin	22	1.7175	0.218185	0.267314	0.0339588
3	VITRO-LOW	D	Oligomycin	23	1.17196	0.216071	0.182407	0.0336298
3	VITRO-LOW	D	Oligomycin	24	1.02728	0.276268	0.159888	0.0429989
3	VITRO-LOW	D	Oligomycin	25	1.02167	0.30443	0.159014	0.047382
3	VITRO-LOW	D	FCCP	26	7.01967	1.46594	1.09256	0.228162
3	VITRO-LOW	D	FCCP	27	6.93295	1.67865	1.07906	0.261268
3	VITRO-LOW	D	FCCP	28	6.66778	1.7094	1.03779	0.266055
3	VITRO-LOW	D	FCCP	29	6.37006	1.51213	0.991448	0.23535
3	VITRO-LOW	D	FCCP	30	6.2945	1.2541	0.979688	0.19519
3	VITRO-LOW	D	R_AA	31	1.19534	0.702906	0.186046	0.109402
3	VITRO-LOW	D	R_AA	32	0.341493	0.539747	0.0531507	0.0840073
3	VITRO-LOW	D	R_AA	33	0.427356	0.691047	0.0665145	0.107556
3	VITRO-LOW	D	R_AA	34	0.610363	0.717399	0.0949981	0.111657
3	VITRO-LOW	D	R_AA	35	0.591599	0.630511	0.0920777	0.098134
3	VITRO-LOW	E	Oligomycin	21	2.70963	0.805389	0.421733	0.125352
3	VITRO-LOW	E	Oligomycin	22	1.69094	0.886437	0.263182	0.137967
3	VITRO-LOW	E	Oligomycin	23	1.2197	0.840679	0.189836	0.130845
3	VITRO-LOW	E	Oligomycin	24	0.931794	0.8697	0.145026	0.135362
3	VITRO-LOW	E	Oligomycin	25	0.843128	0.957169	0.131226	0.148976
3	VITRO-LOW	E	FCCP	26	4.94644	1.19093	0.769875	0.185358
3	VITRO-LOW	E	FCCP	27	5.69436	1.64923	0.886281	0.25669
3	VITRO-LOW	E	FCCP	28	5.87374	1.80514	0.9142	0.280955
3	VITRO-LOW	E	FCCP	29	5.60943	1.78956	0.873063	0.278531
3	VITRO-LOW	E	FCCP	30	5.4725	1.80908	0.851751	0.28157
3	VITRO-LOW	E	R_AA	31	2.11122	1.52877	0.328595	0.237941
3	VITRO-LOW	E	R_AA	32	0.238352	1.19291	0.0370977	0.185667
3	VITRO-LOW	E	R_AA	33	0.136572	1.13584	0.0212564	0.176785
3	VITRO-LOW	E	R_AA	34	0.319213	1.11025	0.0496829	0.172801
3	VITRO-LOW	E	R_AA	35	0.363751	1.11602	0.056615	0.1737
3	VITRO-LOW	F	Oligomycin	21	4.16409	1.9602	0.648108	0.30509
3	VITRO-LOW	F	Oligomycin	22	2.66514	1.96275	0.414808	0.305486
3	VITRO-LOW	F	Oligomycin	23	2.22133	1.82946	0.345732	0.284741
3	VITRO-LOW	F	Oligomycin	24	1.83802	1.71615	0.286073	0.267105
3	VITRO-LOW	F	Oligomycin	25	1.72435	1.77697	0.268382	0.276571
3	VITRO-LOW	F	FCCP	26	6.24644	2.23539	0.972209	0.347921
3	VITRO-LOW	F	FCCP	27	6.20013	2.7245	0.965001	0.424047
3	VITRO-LOW	F	FCCP	28	5.62221	2.98204	0.875052	0.46413
3	VITRO-LOW	F	FCCP	29	5.31163	3.05844	0.826712	0.476022
3	VITRO-LOW	F	FCCP	30	5.06718	3.20873	0.788666	0.499413
3	VITRO-LOW	F	R_AA	31	2.41978	2.64215	0.37662	0.411229
3	VITRO-LOW	F	R_AA	32	0.759456	2.24741	0.118203	0.349792
3	VITRO-LOW	F	R_AA	33	0.579916	2.12972	0.0902594	0.331473
3	VITRO-LOW	F	R_AA	34	0.832499	2.14061	0.129572	0.333169
3	VITRO-LOW	F	R_AA	35	0.834905	2.12609	0.129946	0.33091
3	VITRO-LOW	G	Oligomycin	21	3.99847	0.981323	0.622331	0.152735
3	VITRO-LOW	G	Oligomycin	22	2.88134	0.966249	0.448458	0.150389
3	VITRO-LOW	G	Oligomycin	23	2.18077	0.938997	0.339419	0.146147
3	VITRO-LOW	G	Oligomycin	24	1.78569	0.90449	0.277928	0.140777
3	VITRO-LOW	G	Oligomycin	25	1.69002	0.959781	0.263038	0.149382
3	VITRO-LOW	G	FCCP	26	4.908	0.939117	0.763892	0.146166
3	VITRO-LOW	G	FCCP	27	5.31706	1.29235	0.827557	0.201143
3	VITRO-LOW	G	FCCP	28	5.26895	1.51606	0.82007	0.235962
3	VITRO-LOW	G	FCCP	29	4.94828	1.5769	0.770161	0.245431
3	VITRO-LOW	G	FCCP	30	4.84357	1.61886	0.753863	0.251962
3	VITRO-LOW	G	R_AA	31	2.12837	1.53916	0.331263	0.239558
3	VITRO-LOW	G	R_AA	32	0.392768	1.21134	0.0611311	0.188535
3	VITRO-LOW	G	R_AA	33	0.446393	1.15141	0.0694775	0.179207
3	VITRO-LOW	G	R_AA	34	0.600635	1.19105	0.0934841	0.185377
3	VITRO-LOW	G	R_AA	35	0.563811	1.20534	0.0877528	0.187602

## Sheet: Cell_Mito Stress Test
Kurzella et al.	data
experiment	group	OCR	EACR	Non-Mito	Mito	MaxR	PL	ATPP	SCR	OCR_Volkor	ECAR_Volkor	Non-Mito_Volkor	Mito_Volkor	MaxR_Volkor	PL_Volkor	ATPP_Volkor	SCR_Volkor
1	VIVO	5.072	1.203	1.16758	3.77516	15.0093	0.650047	3.12511	11.2342	0.789416	0.187237	0.181725	0.587574	2.33608	0.101175	0.486399	1.74851
1	VITRO -HIGH	4.307	1.271	0.593405	3.92798	10.566	0.731227	3.19676	6.63802	0.67035	0.197821	0.0923588	0.611359	1.64451	0.11381	0.49755	1.03315
1	VIVO	5.527	1.225	1.30311	4.22772	9.92797	0.976608	3.25111	5.70025	0.860233	0.190661	0.202819	0.65801	1.54521	0.152001	0.506009	0.887199
1	VITRO -HIGH	4.719	0.986	0.112232	5.13942	15.0942	1.95789	3.18153	9.95473	0.734475	0.153463	0.017468	0.79991	2.34928	0.30473	0.49518	1.54937
1	VIVO	5.236	1.356	-0.0884743	6.06568	20.3554	2.42112	3.64456	14.2897	0.814942	0.211051	-0.0137703	0.944075	3.16816	0.376828	0.567247	2.22408
1	VITRO -HIGH	3.104	0.95	0.0188938	3.38483	7.25936	1.23077	2.15406	3.87453	0.483113	0.14786	0.00294066	0.526822	1.12986	0.191559	0.335263	0.603039
2	VIVO	5.103	0.898	0.776224	4.08922	13.8873	1.18665	2.90257	9.79808	0.794241	0.139767	0.120813	0.636454	2.16145	0.184692	0.451762	1.52499
2	VITRO -HIGH	3.678	1.642	0.336134	3.20293	10.8525	1.36541	1.83752	7.64953	0.572451	0.255564	0.0523165	0.498511	1.6891	0.212516	0.285995	1.19059
3	VITRO -LOW	3.574	1.002	0.143093	3.6164	8.19861	1.08507	0.570276	4.58221	0.556265	0.155953	0.0222713	0.562863	1.27605	0.168883	0.0887589	0.713185
3	VITRO -LOW	4.024	1.182	0.482536	3.785	7.61163	1.01419	0.511622	3.82663	0.626304	0.183969	0.0751028	0.589105	1.18469	0.157851	0.0796299	0.595584
3	VITRO -LOW	3.397	0.328	0.341493	3.23513	6.67818	0.680173	0.752565	3.44306	0.528716	0.0510506	0.0531507	0.503521	1.03941	0.105863	0.117131	0.535884
3	VITRO -LOW	3.151	0.917	0.136572	3.09699	5.73716	0.706556	0.523933	2.64017	0.490428	0.142724	0.0212564	0.482022	0.892944	0.10997	0.081546	0.410922
3	VITRO -LOW	4.301	1.802	0.579916	3.73807	5.66652	1.14444	0.153893	1.92845	0.669416	0.280467	0.0902594	0.581801	0.881949	0.178122	0.0239523	0.300148
3	VITRO -LOW	4.016	0.916	0.392768	3.70487	4.92429	1.29725	0.0991657	1.21942	0.625058	0.142568	0.0611311	0.576634	0.766426	0.201907	0.0154344	0.189792
parameter description:
Baseline measurements (mean of 15 baseline measurement cycles, see data_raw)
OCR	total oxygen consumption rate (pmol/min normalised to embryo per well
ECAR	extracellular acidification rate (mpH/min normalised to embryo per well
Cell_Mito Stress Test (in pmol/min/embryo)				Calculation
Non-Mito	non-mitochondrial respiration			(minimum after Rotenone/Antimycin A injection)
Mito	mitochondrial respiration			(baseline measurement cycle 20 - non mitochondrial respiration)
MaxR	maximal respiration			(maximum after FCCP injection - non mitochondrial respiration)
PL	proton leakage			(minimum after Oligomycin injection - non mitochondrial respiration)
ATPP	ATP-linked respiration			(baseline measurement cycle 20 - minimum after Oligomycin injection)
SCR	spare capacity			(maximal respiration - mitochondrial respiration)
Volkorr	consideration of reduced volume of the well (factor: 6.425)

## Sheet: Lipid content &  ROS
Lipid content	data	(arbitury units)					ROS	data	(arbitury units)
Fig.6 c			Fig.6F				Fig.7E
VITRO	VIVO		VITRO-HIGH	VITRO-LOW			VITRO-HIGH	VITRO-LOW
85.0122	68.968		123.058	157.27			87.8169	41.1265
148.197	98.4218		99.5371	154.605			234.17	48.4339
114.825	44.9655		113.583	164.402			73.3816	16.4096
67.9943	65.528		62.987	106.472			88.9707	121.816
78.0776	39.0274		107.254	112.958			35.2806	115.97
149.175			139.26	66.2426			119.969	76.4328
56.7188			75.3204	153.944			39.5881	200.325
			93.8743	132.667			119.611	37.5626
			110.963	181.336			95.432	5.35876
			109.773	163.374			90.1501	57.1259
			76.8739	114.483			242.785	96.7909
			109.04	104.631			217.683	33.1781
			99.3806	84.5882			71.5612	53.2799
			111.776	134.166			127.482	74.0739
			82.6105	121.769			33.3832	37.4087
			85.3674	156.933			63.5871	53.7157
			58.4198	88.7576			29.8706	7.79455
			64.8059	137.648			29.2809	1.51276
			71.0572	135.724				156.019
			88.5743					76.7148
			107.956					30.8962
			112.608					35.4088
			86.8555					3.10244
			70.2439					1.6666
			114.817					2.99988
			115.737
			142.19
			124.311
			100.879
			96.2972
			103.532
			123.237
			116.516
